# Supplementary material for: The impact of ground losses on estimations of lightning-induced voltage with dispersive soil parameters
Source: Sci Rep. 2025 Jul 6;15:24146. doi: 10.1038/s41598-025-08379-3 (PMC12230118; doi:10.1038/s41598-025-08379-3)
Supplement: Supplementary file 1 — Supplementary Information 1. [file 41598_2025_8379_MOESM1_ESM.zip]

Archive with 45 entries (44 files):
- data/
- data/lightning strike current.mat
- data/Vlosses_R0p5fixed_y100_h10_v120_new.mat
- data/Vlosses_R1p0fixed_y050_h06_v040_new.mat
- data/Vlosses_R1p0fixed_y050_h10_v040_new.mat
- data/Vlosses_R1p0fixed_y050_h10_v120_new.mat
- data/Vlosses_R1p0fixed_y050_h10_v200_new.mat
- data/Vlosses_R1p0fixed_y100_h06_v040_new.mat
- data/Vlosses_R1p0fixed_y100_h10_v040_new.mat
- data/Vlosses_R1p0longmire_y050_h06_v040_new.mat
- data/Vlosses_R1p0longmire_y050_h10_v040_new.mat
- data/Vlosses_R1p0longmire_y050_h10_v120_new.mat
- data/Vlosses_R1p0longmire_y050_h10_v200_new.mat
- data/Vlosses_R1p0longmire_y100_h06_v040_new.mat
- data/Vlosses_R1p0longmire_y100_h10_v040_new.mat
- data/Vlosses_R1p0visacro_y050_h06_v040_new.mat
- data/Vlosses_R1p0visacro_y050_h10_v040_new.mat
- data/Vlosses_R1p0visacro_y050_h10_v120_new.mat
- data/Vlosses_R1p0visacro_y050_h10_v200_new.mat
- data/Vlosses_R1p0visacro_y100_h06_v040_new.mat
- data/Vlosses_R1p0visacro_y100_h10_v040_new.mat
- data/Vnolosses_R0p5fixed_y100_h10_v120_new.mat
- data/Vnolosses_R1p0fixed_y050_h06_v040_new.mat
- data/Vnolosses_R1p0fixed_y100_h06_v040_new.mat
- data/Vnolosses_R1p0fixed_y100_h10_v040_new.mat
- data/Vnolosses_R1p0longmire_y050_h06_v040_new.mat
- data/Vnolosses_R1p0longmire_y050_h10_v040_new.mat
- data/Vnolosses_R1p0longmire_y050_h10_v120_new.mat
- data/Vnolosses_R1p0longmire_y050_h10_v200_new.mat
- data/Vnolosses_R1p0longmire_y100_h06_v040_new.mat
- data/Vnolosses_R1p0longmire_y100_h10_v040_new.mat
- data/Vnolosses_R1p0visacro_y050_h06_v040_new.mat
- data/Vnolosses_R1p0visacro_y050_h10_v040_new.mat
- data/Vnolosses_R1p0visacro_y050_h10_v120_new.mat
- data/Vnolosses_R1p0visacro_y050_h10_v200_new.mat
- data/Vnolosses_R1p0visacro_y100_h06_v040_new.mat
- data/Vnolosses_R1p0visacro_y100_h10_v040_new.mat
- data/V_y100_hp10_R0p5_v120_MireFD_loss_new.mat
- data/V_y100_hp10_R0p5_v120_MireFD_new.mat
- data/V_y100_hp10_R0p5_v120_NFD.mat
- data/V_y100_hp10_R0p5_v120_NFD_loss_new.mat
- data/V_y100_hp10_R0p5_v120_VisacroFD_loss_new.mat
- data/V_y100_hp10_R0p5_v120_VisacroFD_new.mat
- data/~$le name mat.docx
- data/Response To Inquire .pdf
